# Supplementary material for: Gut microbiome in intracranial aneurysm growth, subarachnoid hemorrhage, and cerebral vasospasm: a systematic review with a narrative synthesis
Source: Front Neurosci. 2023 Oct 19;17:1247151. doi: 10.3389/fnins.2023.1247151 (PMC10620726; doi:10.3389/fnins.2023.1247151)
Supplement: Supplementary file 1 [file Data_Sheet_1.XLSX]

## Sheet: Search
Search terms	TK	PubMed all records	Scopus all records	Web of Science all recods	BP	PubMed all records	Scopus all records	Web of Science all recods	Consensus	All prior to de-duplication	De-duplicated	Records screened	Full-texts assessed for eligibility	Eligible	Exclusion with reasons	Extracranial aneurysms	Review	Letters / responses	Not in the scope of the research question
(metagenetics AND aneurysm) OR (microbiota AND delayed cerebral ischemia) OR (gut-brain axis AND aneurysm) OR (gut-brain axis AND subarachnoid hemorrhage) OR (gut-brain axis AND cerebral vasospasm) OR (microbiota AND aneurysm) OR (microbiota AND subarachnoid hemorrhage) (microbiota AND delayed cerebral ischemia) OR (gut-brain axis AND aneurysm) OR (gut-brain axis AND subarachnoid hemorrhage) OR (…		47	61	43		47	61	41		300	62	62	7	4		16	14	4	21

## Sheet: Studies
Study name	Region	Country	Design	Model	STROBE score	Quality 0-10 Low 11-14 Moderate 15-18 High 19-22 Very high	Outcome	Exclusion criteria	Inclusion criteria	Study group	Age in study group	Control group	Age in control group	Bacterial genome source	Time to material collection	Bacterial DNA extraction	Sequencing	Alpha diversity (Shannon index) p	Beta diversity p	Treatment protocol (type, dose, duration)	Mirobiota analyses details	Main microbiota results	Microbiota-associated phenotype
Shikata 2019	North America	USA	In vivo longitudinal interventional	Animal preclinical	17	High	Growth of UIA	Antibiotic-treated mice whose fecal culture showed a presence of the fecal bacteria before or after aneurysmal induction were excluded; Mice that did not develop aneu-rysms were excluded from the survival analysis.'	0- to 12-week-old C57BL/6J mice (Jackson Laboratory, Bar Harbor, Maine)'	10 antibotic-treated mice for gut microbiota depletion	Not applicable	10 mice with intact gut microbiota	Not applicable	Stool	Prior to and after aneurysm induction, daily	Not applicable	Not applicable	Not applicable	Not applicable	microbiota depletion: antibiotic cocktail composing of vancomycin (0.5 g/L), metronidazole (1 g/L), ampicillin (1 g/L), and neomycin (1 g/L); 3 weeks prior to IA formation until 1 day before; ; IA formation: systemic hypertension and a single injection of elastase into the cerebrospinal fluid	not applicable		mice with depleted gut microbes: ↓ macrophages (CD68-positive cells) in the aneurysmal walls (4.0±2.3 versus 9.4±6.4/0.01 mm2); ↓ IL-6, IL-1B and iNOS
Li 2020	Asia	China	(a) Case-control; (b) in vivo	Human & animal	18	High	Growth of UIA & aSAH	Family history of intracranial aneurysm, ongoing infectious diseases, inflammatory bowel diseases, irritable bowel syndrome, autoimmune diseases, liver diseases, renal diseases, cancer, and diarrhea, and the use of antibiotics or probiotics within 2 months ofsample collection'	Patients diagnosed with UIAs confirmed by either digital subtractionangiography or magnetic resonance angiography and who underwentmicrosurgical clipping.'	140 with UIA	55.2	140 subjects without aneurysms	54.9	Stool	On admission	Novogene BioinformaticsTechnology Co., Ltd., using Tiangen kits according to the manufacturer’srecommendations	llumina HiSeq X Ten platform	0.248	0,001 (Bray-Curtis distance)	(a) Non-interventional; (b) -a depletion of git microbiota with a broad-(1 g/L mpicillin, 1 g/L metronidazole, 1 g/L neomycin, and 0.5 g/L vancomycin) via autoclaved (tap) drinking water for 2 weeks - IUA formation: right renal artery and the left common carotid artery of mice ligation and elastase injection; - fresh fecal samples of the UIA and controls transplanted twice at a 1-day interval via…	(a) insert size 350 bp; read length 150 bp; Illumina HiSeq X Ten platform	(a) UIA patients: ↑Bacteroides, Parabacteroides, Ruminococcus, and Blautia were significantly, ↓ Faecalibacterium, Eubacterium, Collinsella, and Lactobacillus; (b) 14 differentially abundant species between mice treated with UIA patient feces and those treated with control feces; - mice transplanted with UIA faeces: ↓ H. hathewayi, O. splanchnicus, A. putredinis, B. intestinalis, and B. nordii - …	(a) 46 metabolic pathways differentially abundant between UIA patients and controls; - UIA: ↑ unsaturated fatty acid biosynthesis; ↓ biosynthesis of threonine, isoleucine, lysine, and methionine; (b) - mice receiving IA patients feacal transplant:↑ the overall incidence of aneurysms and its rupture; - UAI gut transplant mice: ↑ inflammatory processes, cell adhesion, response to oxidative stress, …
Sun 2022	Asia	China	Case-control	Human	19	Very high	Symptomatic progression of UIA	(1) A ruptured aneurysm has occurred; (2) Family history of intracranial aneurysm, persistent infectious disease, inflammatory bowel disease, irritable bowel syndrome, autoimmune disease, liver disease, kidney disease, cancer, and diarrhea, and use of antibiotics or probiotics 2 months before specimen collection;(3) fusiform or dissecting aneurysm; (4) previously treated aneurysm; (5) Aneurysms o…	Patients diagnosed with UIA through digital subtraction angiography (DSA), asymptomatic defined as incidental detection on physical examination or symptomatic patients with UIA have clinical signs including headache (development of a sudden and severe headache on the ipsilateral side of the aneurysms within 2 weeks of admission without prior history of headache within the previous 5 years; or ocu…	43 with symptomatic aneurysm	55.8	86 with asymptomatic aneurysm	55.9	Stool	On admission	Extracted using Magnetic Soil and Stool DNA Kit (TIANGEN BIOTECH,China) according to the manufacturer’s instructions, and storedat−20◦C prior until further analysis. The quantity and qualityof extracted DNA was measured using the NanoDrop ND-1,000spectrophotometer and agarose gel electrophoresis'	IlluminaNovaSeq platform (San Diego, CA, United States	>0,05 (non-significant)	0,038 (Bray-Curtis distance)	Non-interventional	16S sequencing (V3–V4 region); rarefaction to 30,000 reads; NGS in Illumina NovaSeq platform	seven bacterial taxa discriminating aUIA and sUIA; ; symptomatic UIA: ↑ Ruminococcaceae (genera: Fournierella, Ruthenibacterium, and Anaerotruncus), Clostridiales, ↓Fusobacteria;	sUIA: 19 functional orthologs changed when compared with aUIA - sUIA: ↓propionate synthesis; ↑ peptidoglycan biosynthesis, expression of chromosome associated protein, transcription machinery, DNA replication proteins, ribosome biogenesis, RNA biogenesis
Kawabata 2022	Asia	Japan	Case-control	Human	20	Very high	aSAH	Aged <18 years, having nonsaccular aneurysmal SAH (dural arteriovenous fistula, cerebral artery dissection, etc), any associated genetic predisposition known to contribute to CA formation (polycystic kidney disease, Ehlers-Danlos syndrome type 4, etc), and antibiotic use within 1 month before admission'	intra-cranial RAs and stable untreated UIAs'	28 with ruptured aneurysm	65.3	33 patients with UIA	69.1	Stool	within 48h after admission	Extracted using an automated DNA extraction machine (GENE PREP STAR PI-480, Kurabo Industries Ltd, Osaka, Japan) following the manufacturer’s protocol. The V1–V2 region of the 16S rRNA gene was ampli-fied using the forward primer (16S_27Fmod: TCG GCA GCG TCA GAT GTG TAT AAG AGA CAG AGR GTT TGA TYM TGG CTC AG) and the reverse primer (16S_338R: GTC TCG TGG GCT CGG AGA TGT GTA TAA GAG ACA GTG CTG CC…	Illumina MiSeq platform (Illumina, San Diego, CA)	>0,05(non-significant)	0,020 (unweighted UniFrac)	Non-interventional	16S sequencing (V1–V2 region); 250 bp paired-end; rarefaction to 26 830 reads; NGS in Illumina MiSeq platform; 500 Cycles	no difference for alpha diversity and richness between RA and UIAs and irrespective of IA grade; - significant difference in beta diversity; - RA: ↑Campylobacteriota (species C. ureolyticus, C. concisus, C. gracilis, and C. hominis);	not determined
